# Supplementary material for: Cells change their sensitivity to an EGF morphogen gradient to control EGF-induced gene expression
Source: Nat Commun. 2015 May 11;6:7053. doi: 10.1038/ncomms8053 (PMC4438782; doi:10.1038/ncomms8053)
Supplement: Supplementary Data 1 — The sequences of the oligonucleotide probes [file ncomms8053-s2.xlsx]

## Sheet: Sheet1
lag-2 smFISH probe	gtaagaggaagtaagcgatc
lag-2 smFISH probe	tcttgatggacttctactcg
lag-2 smFISH probe	actcgcttcgaggagatgaa
lag-2 smFISH probe	tgtgacaatttcgaagcgga
lag-2 smFISH probe	aaatgtgactggacgattcg
lag-2 smFISH probe	aggatgatgttggttttggg
lag-2 smFISH probe	aagttgaagaccgggttgaa
lag-2 smFISH probe	aacggctgcacaagttgaat
lag-2 smFISH probe	tttcgatagatccgatcacc
lag-2 smFISH probe	ttggtgcccgaaaactgaac
lag-2 smFISH probe	tgaacgtgtcgttgatccac
lag-2 smFISH probe	acgaaattccagatgtcgtc
lag-2 smFISH probe	atagttgcgagcacatgtga
lag-2 smFISH probe	aagttttcgcatcgattccc
lag-2 smFISH probe	ttcgccaagtgtgcatcaca
lag-2 smFISH probe	atggcgtcgcatcttttcct
lag-2 smFISH probe	acaatgtggtcccatccatc
lag-2 smFISH probe	tcgttctcgcatgagcactt
lag-2 smFISH probe	tggatgaatcatcgacgaga
lag-2 smFISH probe	cgatgtttgatttggctgac
lag-2 smFISH probe	gcagatcaactgttcattgc
lag-2 smFISH probe	aaaatttcgcaacgagtgcc
lag-2 smFISH probe	tcagctggaactgattgaag
lag-2 smFISH probe	tttgacactgcaagcatctg
lag-2 smFISH probe	aagcatttggcgccattcaa
lag-2 smFISH probe	agaagactttcggaccgttt
lag-2 smFISH probe	attcaccgatgaagccgaca
lag-2 smFISH probe	tggtgagtgagatttcacag
lag-2 smFISH probe	taatctccacggtagttggg
lag-2 smFISH probe	agcaactgtgatgtagacgg
lag-2 smFISH probe	gatggagaagatcacgaaga
lag-2 smFISH probe	gtacttgaagcatccgatga
lag-2 smFISH probe	ctgtctcatcggcttgaact
lag-2 smFISH probe	atcttgtagggctctggtac
lag-2 smFISH probe	agcatcgactttgtctcagg
lag-2 smFISH probe	tctgaagcttccggatcgat
lag-2 smFISH probe	tggtgaacaccttcttctga
lag-2 smFISH probe	aatcttctgcacactgccct
lag-2 smFISH probe	ggtatacctcacttcctcat
lag-2 smFISH probe	ttcatacttccttggagcac
lag-2 smFISH probe	aacggcatactcattattcg
lag-2 smFISH probe	cggtggagtagacttttgaa
lag-2 smFISH probe	acggtggacttaaagatggt
lag-2 smFISH probe	catagtgacaggctggaata
apx-1 smFISH probe	gaagggaagagaagttagtc
apx-1 smFISH probe	atgatgcagaggaagatggt
apx-1 smFISH probe	agatgagcagctcgatggtt
apx-1 smFISH probe	attcgaaattcgcgcacacc
apx-1 smFISH probe	aacgatagatcatcgggtgc
apx-1 smFISH probe	tcttcgttgaacttttcgcg
apx-1 smFISH probe	tgatattgtccggtgccgaa
apx-1 smFISH probe	aggtgaagatcaatgcgttc
apx-1 smFISH probe	ggcgagaatttcattactcg
apx-1 smFISH probe	tcggagttccattccgtatc
apx-1 smFISH probe	agttgaaccgtcacgttgaa
apx-1 smFISH probe	gtttgagctgcacaaattcc
apx-1 smFISH probe	tatcgattgcagcgttttcc
apx-1 smFISH probe	aagcttcgcattcgcgatac
apx-1 smFISH probe	acaatcttcaccagaccatc
apx-1 smFISH probe	atctgccacgattgctgcaa
apx-1 smFISH probe	acagcgagttccgttgaatc
apx-1 smFISH probe	taacacagtctccgttgaca
apx-1 smFISH probe	tctctacacttgcacgtgtt
apx-1 smFISH probe	caatatcacaccgatcacca
apx-1 smFISH probe	ggtttttcgagagagcagat
apx-1 smFISH probe	acagattccaccgtttgcac
apx-1 smFISH probe	tcgacgatgacgagtcaatt
apx-1 smFISH probe	tgggcaatgacatttgtagc
apx-1 smFISH probe	attgagagccgacgaattcg
apx-1 smFISH probe	actttgctcagcggtgtttt
apx-1 smFISH probe	attcttacaaacgtgctccg
apx-1 smFISH probe	tgtcgtccattgagatgcaa
apx-1 smFISH probe	cggcacttgcactgaatatt
apx-1 smFISH probe	gaattttcccgaaaatccgc
apx-1 smFISH probe	ccccgtgatttccaatttca
apx-1 smFISH probe	actaatttggcacgtctctc
apx-1 smFISH probe	ccacacaaatcgcaaaatct
apx-1 smFISH probe	gttgtcagtagtagctcatc
apx-1 smFISH probe	aacgcttttcgtcgtttcag
apx-1 smFISH probe	ttcggggttctctccatttt
apx-1 smFISH probe	ttgaagctcatccgaggctt
apx-1 smFISH probe	acacaaattgcggcgatcag
apx-1 smFISH probe	gaccgatcacacaaactgaa
apx-1 smFISH probe	aagaaaaagctgaccaaggc
apx-1 smFISH probe	cttggagaatgagtgcatgt
apx-1 smFISH probe	tgctgtgacgatggatgttt
apx-1 smFISH probe	aagaattgtgcttcctcctg
apx-1 smFISH probe	cgttgtagacattggaattg
apx-1 smFISH probe	taaacaggagatccagttcc
apx-1 smFISH probe	ccgaatcgattatgcacact
apx-1 smFISH probe	ttcggaatctgatgagcttc
apx-1 smFISH probe	ttttgtacaggacgagactc
dsl-1 smFISH probe	gtggacgacagagatcaata
dsl-1 smFISH probe	ggcgaatcgtcatataacca
dsl-1 smFISH probe	atacacttcctcggccactt
dsl-1 smFISH probe	atgaacgtttattggtggga
dsl-1 smFISH probe	ttgggcttaagttggagatt
dsl-1 smFISH probe	attggacacaaatcccactc
dsl-1 smFISH probe	gtcttccgaactttacagga
dsl-1 smFISH probe	caatccaccaacactaatcc
dsl-1 smFISH probe	aacgcaatgtaacacgatgg
dsl-1 smFISH probe	acatgggtattccaccgtat
dsl-1 smFISH probe	atattgtccgaagccacact
dsl-1 smFISH probe	gaatcccgtaaatggcaaga
dsl-1 smFISH probe	gaaggccatgccaatatcta
dsl-1 smFISH probe	cctgttaattgtacgggcaa
dsl-1 smFISH probe	attaggtccgtggaatcctt
dsl-1 smFISH probe	atctgcaggaacaggaagtt
dsl-1 smFISH probe	attagagagccgttctgagc
dsl-1 smFISH probe	atgtcccaaacgacattcac
dsl-1 smFISH probe	ctttggaaagtagttgaacg
dsl-1 smFISH probe	tggcatacgtagttgcttcg
dsl-1 smFISH probe	cgtgccaaatgagaatcctt
dsl-1 smFISH probe	gcacccgactgttgttataa
dsl-1 smFISH probe	ggaagcgtggccaactcatt
dsl-1 smFISH probe	cattaagctcaatattagga
lin-3 smFISH probe	caagccgacgatccgttatt
lin-3 smFISH probe	aattgatgcataaggggtgg
lin-3 smFISH probe	gcgacgatatcttatgaaac
lin-3 smFISH probe	ccgcattttggaaacttgtg
lin-3 smFISH probe	gaggcataaagagtagaagg
lin-3 smFISH probe	gggagacacgattctgtaaa
lin-3 smFISH probe	tacgttcttgacgaaaccac
lin-3 smFISH probe	tctgcagattgaagctgttc
lin-3 smFISH probe	gccactattttcagctgcat
lin-3 smFISH probe	atttcgagaagtatcgggtg
lin-3 smFISH probe	ggtgcatcacctatttcgtt
lin-3 smFISH probe	taggtgtttcaggtgtcgaa
lin-3 smFISH probe	gcttcggaaatcgtagtttc
lin-3 smFISH probe	gttcgtttttcatcgtctcc
lin-3 smFISH probe	caccctcatattctgcttct
lin-3 smFISH probe	cttctacttcttcatcaacc
lin-3 smFISH probe	catcttgagtggcatcttca
lin-3 smFISH probe	ttctcgatttccttccgaac
lin-3 smFISH probe	gtgatgacagtagtctttgc
lin-3 smFISH probe	atatcacttccacgtggcat
lin-3 smFISH probe	ctgaaactctatcttcacgg
lin-3 smFISH probe	caatggcaagaaggaacaac
lin-3 smFISH probe	acgatcacaacgagtgcctt
lin-3 smFISH probe	atagaacgcctgaacgtagt
lin-3 smFISH probe	tatatctgccgttgattggg
lin-3 smFISH probe	tcatcgtgctcaaacgtaca
lin-3 smFISH probe	tttccttgaacgaggagttg
lin-3 smFISH probe	ggcgttgtagaaatcgtttg
lin-3 smFISH probe	ctctcataaagcccactgaa
lin-3 smFISH probe	gctgatgttgaagattgcac
lin-3 smFISH probe	agaaatgcgaacgcaggaat
lin-3 smFISH probe	gggcacatatgactcattgt
lin-3 smFISH probe	aggacattgaatgcttctgg
lin-3 smFISH probe	ggaatatgtcgtccatttgg
lin-3 smFISH probe	cggtgttgggatagtataag
lin-3 smFISH probe	cttgatccaggagttgatga
lin-3 smFISH probe	aatagcttgttgacgagtgg
lin-3 smFISH probe	gttgttccgtgcttgttcat
lin-3 smFISH probe	cttgacttctgagaatgctg
lin-3 smFISH probe	tactcctggatggaatggta
lin-3 smFISH probe	actgacttgtagtgcttcgg
lin-3 smFISH probe	tgctgaaacttcaacacgtg
lin-3 smFISH probe	cttctgattcagtcgactga
lin-3 smFISH probe	gtggacatgttactgatgct
lin-3 smFISH probe	attaattacagtgtgcgccg
lin-3 smFISH probe	atctgcagaatccaactcga
lin-3 smFISH probe	tgttctccagaacttcgaga
lin-3 smFISH probe	ttcacatgttgctggtgatc
